# Supplementary material for: Rif1 Regulates Initiation Timing of Late Replication Origins throughout the S. cerevisiae Genome
Source: PLoS One. 2014 May 30;9(5):e98501. doi: 10.1371/journal.pone.0098501 (PMC4039536; doi:10.1371/journal.pone.0098501)
Supplement: Figure S1 — Analysis of early S-phase by BrdU-IP-chip for all chromosomes. Plots show BrdU incorporation in HU-arrested cells. Data from a single replicate is shown. Plot colors are keyed above. Data for the second experimental replicate is available at GEO. (ZIP) [file pone.0098501.s001.zip]

Archive with 38 entries (35 files):
- FigS1/
- FigS1/.DS_Store
- __MACOSX/
- __MACOSX/FigS1/
- __MACOSX/FigS1/._.DS_Store
- FigS1/S1.1.pdf
- __MACOSX/FigS1/._S1.1.pdf
- FigS1/S1.10.pdf
- __MACOSX/FigS1/._S1.10.pdf
- FigS1/S1.11.pdf
- __MACOSX/FigS1/._S1.11.pdf
- FigS1/S1.12.pdf
- __MACOSX/FigS1/._S1.12.pdf
- FigS1/S1.13.pdf
- __MACOSX/FigS1/._S1.13.pdf
- FigS1/S1.14.pdf
- __MACOSX/FigS1/._S1.14.pdf
- FigS1/S1.15.pdf
- __MACOSX/FigS1/._S1.15.pdf
- FigS1/S1.16.pdf
- __MACOSX/FigS1/._S1.16.pdf
- FigS1/S1.2.pdf
- __MACOSX/FigS1/._S1.2.pdf
- FigS1/S1.3.pdf
- __MACOSX/FigS1/._S1.3.pdf
- FigS1/S1.4.pdf
- __MACOSX/FigS1/._S1.4.pdf
- FigS1/S1.5.pdf
- __MACOSX/FigS1/._S1.5.pdf
- FigS1/S1.6.pdf
- __MACOSX/FigS1/._S1.6.pdf
- FigS1/S1.7.pdf
- __MACOSX/FigS1/._S1.7.pdf
- FigS1/S1.8.pdf
- __MACOSX/FigS1/._S1.8.pdf
- FigS1/S1.9.pdf
- __MACOSX/FigS1/._S1.9.pdf
- __MACOSX/._FigS1
