# Supplementary material for: Rif1 Regulates Initiation Timing of Late Replication Origins throughout the S. cerevisiae Genome
Source: PLoS One. 2014 May 30;9(5):e98501. doi: 10.1371/journal.pone.0098501 (PMC4039536; doi:10.1371/journal.pone.0098501)
Supplement: Figure S3 — Temporal analysis of replication by BrdU-IP-chip for all chromosomes. Plots show average BrdU incorporation from duplicate experiments. Plot colors are keyed above. The lack of signal at origins (ARS305, ARS608, and ARS609, on chromosomes III and VI) in the mec1-100 strain is due to deletion of these origins, which was done for the purposes of a previous study, but is inconsequential for the current study. (ZIP) [file pone.0098501.s003.zip]

Archive with 38 entries (35 files):
- FigS3/
- FigS3/.DS_Store
- __MACOSX/
- __MACOSX/FigS3/
- __MACOSX/FigS3/._.DS_Store
- FigS3/S3.1.pdf
- __MACOSX/FigS3/._S3.1.pdf
- FigS3/S3.10.pdf
- __MACOSX/FigS3/._S3.10.pdf
- FigS3/S3.11.pdf
- __MACOSX/FigS3/._S3.11.pdf
- FigS3/S3.12.pdf
- __MACOSX/FigS3/._S3.12.pdf
- FigS3/S3.13.pdf
- __MACOSX/FigS3/._S3.13.pdf
- FigS3/S3.14.pdf
- __MACOSX/FigS3/._S3.14.pdf
- FigS3/S3.15.pdf
- __MACOSX/FigS3/._S3.15.pdf
- FigS3/S3.16.pdf
- __MACOSX/FigS3/._S3.16.pdf
- FigS3/S3.2.pdf
- __MACOSX/FigS3/._S3.2.pdf
- FigS3/S3.3.pdf
- __MACOSX/FigS3/._S3.3.pdf
- FigS3/S3.4.pdf
- __MACOSX/FigS3/._S3.4.pdf
- FigS3/S3.5.pdf
- __MACOSX/FigS3/._S3.5.pdf
- FigS3/S3.6.pdf
- __MACOSX/FigS3/._S3.6.pdf
- FigS3/S3.7.pdf
- __MACOSX/FigS3/._S3.7.pdf
- FigS3/S3.8.pdf
- __MACOSX/FigS3/._S3.8.pdf
- FigS3/S3.9.pdf
- __MACOSX/FigS3/._S3.9.pdf
- __MACOSX/._FigS3
