# Supplementary material for: Rif1 Regulates Initiation Timing of Late Replication Origins throughout the S. cerevisiae Genome
Source: PLoS One. 2014 May 30;9(5):e98501. doi: 10.1371/journal.pone.0098501 (PMC4039536; doi:10.1371/journal.pone.0098501)
Supplement: Figure S4 — Temporal analysis of replication by BrdU-IP-chip for all chromosomes. Plots show average BrdU incorporation from duplicate experiments. Plot colors are keyed above. (ZIP) [file pone.0098501.s004.zip]

Archive with 36 entries (33 files):
- FigS4/
- FigS4/S4.1.pdf
- __MACOSX/
- __MACOSX/FigS4/
- __MACOSX/FigS4/._S4.1.pdf
- FigS4/S4.10.pdf
- __MACOSX/FigS4/._S4.10.pdf
- FigS4/S4.11.pdf
- __MACOSX/FigS4/._S4.11.pdf
- FigS4/S4.12.pdf
- __MACOSX/FigS4/._S4.12.pdf
- FigS4/S4.13.pdf
- __MACOSX/FigS4/._S4.13.pdf
- FigS4/S4.14.pdf
- __MACOSX/FigS4/._S4.14.pdf
- FigS4/S4.15.pdf
- __MACOSX/FigS4/._S4.15.pdf
- FigS4/S4.16.pdf
- __MACOSX/FigS4/._S4.16.pdf
- FigS4/S4.2.pdf
- __MACOSX/FigS4/._S4.2.pdf
- FigS4/S4.3.pdf
- __MACOSX/FigS4/._S4.3.pdf
- FigS4/S4.4.pdf
- __MACOSX/FigS4/._S4.4.pdf
- FigS4/S4.5.pdf
- __MACOSX/FigS4/._S4.5.pdf
- FigS4/S4.6.pdf
- __MACOSX/FigS4/._S4.6.pdf
- FigS4/S4.7.pdf
- __MACOSX/FigS4/._S4.7.pdf
- FigS4/S4.8.pdf
- __MACOSX/FigS4/._S4.8.pdf
- FigS4/S4.9.pdf
- __MACOSX/FigS4/._S4.9.pdf
- __MACOSX/._FigS4
