# Supplementary material for: Rif1 Regulates Initiation Timing of Late Replication Origins throughout the S. cerevisiae Genome
Source: PLoS One. 2014 May 30;9(5):e98501. doi: 10.1371/journal.pone.0098501 (PMC4039536; doi:10.1371/journal.pone.0098501)
Supplement: Figure S5 — Analysis of early S-phase by BrdU-IP-Seq for all chromosomes. Plots show average BrdU incorporation from duplicate HU experiments. Origin classes are color-coded below each plot. Plot colors are keyed above. (ZIP) [file pone.0098501.s005.zip]

Archive with 38 entries (35 files):
- FigS5/
- FigS5/.DS_Store
- __MACOSX/
- __MACOSX/FigS5/
- __MACOSX/FigS5/._.DS_Store
- FigS5/S5.1.pdf
- __MACOSX/FigS5/._S5.1.pdf
- FigS5/S5.10.pdf
- __MACOSX/FigS5/._S5.10.pdf
- FigS5/S5.11.pdf
- __MACOSX/FigS5/._S5.11.pdf
- FigS5/S5.12.pdf
- __MACOSX/FigS5/._S5.12.pdf
- FigS5/S5.13.pdf
- __MACOSX/FigS5/._S5.13.pdf
- FigS5/S5.14.pdf
- __MACOSX/FigS5/._S5.14.pdf
- FigS5/S5.15.pdf
- __MACOSX/FigS5/._S5.15.pdf
- FigS5/S5.16.pdf
- __MACOSX/FigS5/._S5.16.pdf
- FigS5/S5.2.pdf
- __MACOSX/FigS5/._S5.2.pdf
- FigS5/S5.3.pdf
- __MACOSX/FigS5/._S5.3.pdf
- FigS5/S5.4.pdf
- __MACOSX/FigS5/._S5.4.pdf
- FigS5/S5.5.pdf
- __MACOSX/FigS5/._S5.5.pdf
- FigS5/S5.6.pdf
- __MACOSX/FigS5/._S5.6.pdf
- FigS5/S5.7.pdf
- __MACOSX/FigS5/._S5.7.pdf
- FigS5/S5.8.pdf
- __MACOSX/FigS5/._S5.8.pdf
- FigS5/S5.9.pdf
- __MACOSX/FigS5/._S5.9.pdf
- __MACOSX/._FigS5
