# Supplementary material for: Rif1 Regulates Initiation Timing of Late Replication Origins throughout the S. cerevisiae Genome
Source: PLoS One. 2014 May 30;9(5):e98501. doi: 10.1371/journal.pone.0098501 (PMC4039536; doi:10.1371/journal.pone.0098501)
Supplement: Table S1 — List of origins classified by Rif1 regulation. Columns are labeled at top. Class refers to regulation by Rif1. (TXT) [file pone.0098501.s006.txt]

Chrom	start	end	ARS	Class
1	650	1791	ARS102	repressed
1	6136	7136	ARS102.5	repressed
1	7998	8548	ARS103	repressed
1	9775	10485	null	repressed
1	16855	17565	null	repressed
1	30946	31184	ARS104	repressed
1	40716	43300	ARS105	repressed
1	70258	70491	ARS106	activated
1	124350	124599	ARS107	repressed
1	136900	137900	ARS107.5	unregulated
1	146703	147690	ARS108	activated
1	159906	160127	ARS109	activated
1	176154	176402	ARS110	unregulated
2	39	686	ARS200	unregulated
2	6123	7127	ARS201	repressed
2	63186	63421	ARS202	unregulated
2	142868	144016	ARS206	repressed
2	198193	198434	ARS207.5	activated
2	209187	210063	ARS207.8	unregulated
2	237644	237879	ARS208	unregulated
2	254890	255136	ARS209	unregulated
2	258430	259601	null	unregulated
2	326099	326335	ARS211	activated
2	378434	379194	ARS212	unregulated
2	389245	390368	ARS213	repressed
2	407831	408064	ARS214	activated
2	417739	418035	ARS215	repressed
2	486661	486909	ARS216	unregulated
2	497650	499350	null	repressed
2	539137	539699	ARS218	repressed
2	622625	622894	ARS220	unregulated
2	631934	632246	ARS221	unregulated
2	720601	721038	ARS223	repressed
2	741512	741802	ARS224	repressed
2	757390	757621	ARS225	repressed
2	773918	774348	ARS227	repressed
2	801930	802617	ARS229	repressed
3	837	1551	ARS300	unregulated
3	30199	30657	ARS304	repressed
3	39158	39706	ARS305	unregulated
3	74457	74677	ARS306	unregulated
3	108775	109291	ARS307	activated
3	114314	114933	ARS308	activated
3	131978	132322	ARS309	activated
3	166494	167340	ARS310	activated
3	224807	225053	ARS315	activated
3	272844	273088	ARS316	repressed
3	304363	311363	null	repressed
3	315346	316232	ARS319	repressed
4	46181	46237	ARS404	repressed
4	85945	86177	ARS405	repressed
4	123617	123902	ARS406	unregulated
4	137445	137808	ARS407	repressed
4	157744	158235	ARS408	repressed
4	212420	212669	ARS409	unregulated
4	253789	254038	ARS410	repressed
4	316719	317111	ARS412	repressed
4	329564	329813	ARS413	activated
4	408070	408312	ARS414	activated
4	435056	435388	ARS415	unregulated
4	443318	444447	null	unregulated
4	462430	462700	ARS416	activated
4	476003	477577	null	unregulated
4	483846	484091	ARS417	unregulated
4	505336	505578	ARS417.5	unregulated
4	555224	555461	ARS418	unregulated
4	567490	567737	ARS419	unregulated
4	629072	629669	ARS420	repressed
4	639859	640108	ARS421	repressed
4	702879	703125	ARS422	repressed
4	748384	748630	ARS422.5	repressed
4	753159	753391	ARS423	repressed
4	806044	806270	ARS425	unregulated
4	844597	845593	ARS426.5	unregulated
4	875791	882791	null	unregulated
4	898253	899887	null	unregulated
4	913780	914029	ARS428	unregulated
4	921682	921930	ARS429	unregulated
4	1016624	1016922	ARS430	unregulated
4	1057828	1058076	ARS431	repressed
4	1109955	1110196	ARS431.5	repressed
4	1159250	1159499	ARS432	activated
4	1165998	1166221	ARS432.5	activated
4	1276212	1276440	ARS434	repressed
4	1302579	1302819	ARS435	repressed
4	1353494	1353667	ARS437	repressed
4	1379198	1380752	null	repressed
4	1404277	1404512	ARS440	repressed
4	1461849	1462161	ARS442	repressed
4	1486905	1487149	ARS446	repressed
4	1495291	1502291	null	repressed
4	1502624	1503221	ARS447	repressed
5	6464	7230	ARS503	repressed
5	8786	10019	ARS504	repressed
5	11713	12194	ARS504.2	repressed
5	17067	19023	null	repressed
5	59282	59516	ARS507	activated
5	93977	94218	ARS508	unregulated
5	108553	110467	null	repressed
5	145539	145782	ARS510	activated
5	173636	173874	ARS511	unregulated
5	192493	192926	ARS511.5	activated
5	212381	212630	ARS512	unregulated
5	287504	287750	ARS514	unregulated
5	301565	302061	ARS514.5	unregulated
5	316043	317307	null	activated
5	353504	353751	ARS516	unregulated
5	406747	406949	ARS517	unregulated
5	438929	439178	ARS518	activated
5	442412	442731	ARS519	activated
5	498417	499343	ARS520	activated
5	520767	521025	ARS521	repressed
5	549560	549809	ARS522	repressed
5	559886	566886	null	unregulated
5	569020	570085	ARS523	unregulated
6	5435	6155	ARS600.1	repressed
6	18682	19864	ARS600.3	repressed
6	19669	20826	ARS600.4	repressed
6	32472	32995	ARS601	repressed
6	32666	33247	ARS602	repressed
6	68690	68869	ARS603	repressed
6	104456	104695	ARS603.1	activated
6	118631	118952	ARS603.5	activated
6	135979	136080	ARS605	unregulated
6	167606	168041	ARS606	unregulated
6	199382	199493	ARS607	unregulated
6	216344	216692	ARS608	repressed
6	256263	256418	ARS609	repressed
7	17629	18112	ARS700.5	repressed
7	31980	34434	null	repressed
7	64279	64528	ARS702	repressed
7	112080	112319	ARS704	repressed
7	117471	117955	ARS706	repressed
7	163180	163447	ARS707	repressed
7	203917	204159	ARS710	unregulated
7	285951	286246	ARS714	unregulated
7	287952	289013	null	unregulated
7	352695	352917	ARS716	repressed
7	388658	388892	ARS717	activated
7	421093	421342	ARS718	unregulated
7	479993	482537	null	activated
7	484932	485160	ARS719	activated
7	508729	508978	ARS720	activated
7	568490	568738	ARS721	repressed
7	574622	574916	ARS722	activated
7	574978	576840	null	activated
7	620243	622517	null	unregulated
7	653611	654091	ARS726	repressed
7	659809	660054	ARS727	repressed
7	715273	715556	ARS728	unregulated
7	777967	778216	ARS729	activated
7	834492	834736	ARS731	activated
7	888350	888599	ARS731.5	unregulated
7	977730	977979	ARS733	repressed
7	999448	999695	ARS734	repressed
7	1082959	1084336	ARS131a	repressed
8	5158	6168	ARS131n	repressed
8	7534	7782	ARS802	repressed
8	45589	46076	ARS804	repressed
8	56650	59172	null	repressed
8	64255	64489	ARS805	unregulated
8	111293	111766	ARS805.7	activated
8	115683	117257	null	activated
8	133347	133591	ARS807	activated
8	134268	135517	null	activated
8	168531	168773	ARS809	repressed
8	245719	245968	ARS813	repressed
8	296882	297475	ARS815	activated
8	359469	359928	ARS816	repressed
8	380153	382157	null	repressed
8	392148	392391	ARS818	repressed
8	447619	447853	ARS820	unregulated
8	474309	474793	ARS821	repressed
8	501751	501992	ARS822	repressed
8	520016	520630	ARS823	repressed
8	555996	556327	ARS824	repressed
9	30065	31646	null	repressed
9	33335	33803	ARS905	repressed
9	73803	74220	ARS907	repressed
9	80058	80557	ARS908	repressed
9	105821	106048	ARS909	unregulated
9	175034	175355	ARS912	unregulated
9	201591	208591	null	unregulated
9	214675	214826	ARS913	unregulated
9	216591	223591	null	unregulated
9	224943	227297	null	repressed
9	245694	245932	ARS913.5	unregulated
9	247579	247800	ARS914	unregulated
9	247893	249347	null	unregulated
9	310583	311070	ARS916	activated
9	341853	342096	ARS919	unregulated
9	357156	357393	ARS920	activated
9	405633	407617	null	unregulated
9	411817	412053	ARS922	unregulated
10	23661	24158	ARS1004	repressed
10	67467	67949	ARS1005	repressed
10	99359	99796	ARS1006	activated
10	113226	113828	ARS1007	repressed
10	161435	161860	ARS1007.5	unregulated
10	203729	204614	ARS1008	unregulated
10	228248	228740	ARS1009	unregulated
10	298471	298952	ARS1010	repressed
10	353463	355722	null	unregulated
10	374575	374818	ARS1012	unregulated
10	375401	375923	ARS1013	unregulated
10	416888	417134	ARS1014	unregulated
10	442248	442658	ARS1015	activated
10	454276	455248	ARS1016	activated
10	459029	459588	ARS1017	activated
10	540239	540474	ARS1018	unregulated
10	609000	609750	ARS1018.5	unregulated
10	612542	612975	ARS1019	unregulated
10	643813	644767	null	repressed
10	654069	654309	ARS1020	repressed
10	683328	683817	ARS1021	unregulated
10	711590	711837	ARS1022	repressed
11	23	2746	null	repressed
11	7397	9007	null	repressed
11	15455	16165	null	repressed
11	55670	55917	ARS1103	unregulated
11	98329	98568	ARS1104.5	unregulated
11	113073	115127	null	repressed
11	152934	153173	ARS1106	unregulated
11	213080	213385	ARS1106.7	unregulated
11	257390	257839	ARS1107	repressed
11	302152	302524	ARS1107.5	unregulated
11	329322	329571	ARS1109	unregulated
11	333114	334557	null	unregulated
11	388607	388902	ARS1112	unregulated
11	416822	417055	ARS1113	unregulated
11	444561	445028	ARS1113.5	unregulated
11	447657	447892	ARS1114	unregulated
11	454453	459197	ARS1114.5	unregulated
11	462033	463697	null	unregulated
11	516653	516902	ARS1116	activated
11	530070	530560	ARS1117	repressed
11	611874	612107	ARS1120	unregulated
11	642355	642602	ARS1123	repressed
12	23	2077	null	unregulated
12	51860	52210	ARS1203	repressed
12	76711	77163	ARS1205	repressed
12	91417	91659	ARS1206	unregulated
12	93166	93659	ARS1206.5	unregulated
12	150914	151421	ARS1208	unregulated
12	156646	156883	ARS1209	activated
12	231179	231422	ARS1211	activated
12	243527	243960	ARS1211.5	repressed
12	289220	289469	ARS1212	repressed
12	373156	373400	ARS1213	activated
12	412668	412897	ARS1215	unregulated
12	450485	450726	ARS1216	repressed
12	512868	513117	ARS1217	activated
12	602938	603155	ARS1218	activated
12	622672	623123	ARS1219	repressed
12	659823	660072	ARS1220	activated
12	687249	687738	ARS1220.5	unregulated
12	730275	730832	ARS1222	activated
12	744942	745179	ARS1223	unregulated
12	794020	794269	ARS1226	activated
12	821907	822336	ARS1227	repressed
12	888569	888810	ARS1227.5	repressed
12	928051	928540	ARS1229	repressed
12	1007180	1007470	ARS1232	repressed
12	1016304	1023304	null	repressed
12	1023967	1024207	ARS1234	repressed
12	1052304	1059304	null	repressed
12	1059486	1059919	ARS1235	repressed
12	1062398	1065752	null	repressed
13	31687	31935	ARS1303	unregulated
13	39922	40355	ARS1304	repressed
13	94216	94463	ARS1305	activated
13	137299	137548	ARS1307	activated
13	183793	184037	ARS1308	unregulated
13	227023	227487	null	activated
13	263062	263296	ARS1309	activated
13	268223	269987	null	activated
13	286782	287067	ARS1310	activated
13	289203	290548	null	activated
13	370976	371221	ARS1312	activated
13	420429	421629	null	repressed
13	432851	433347	ARS1315	repressed
13	468177	468468	ARS1316	repressed
13	480233	483637	null	unregulated
13	503346	504087	ARS1319	repressed
13	535595	535843	ARS1320	unregulated
13	554392	554750	ARS1322	repressed
13	611273	611488	ARS1323	activated
13	634479	634714	ARS1324	repressed
13	649307	649551	ARS1325	unregulated
13	805116	805338	ARS1329	repressed
13	815341	815567	ARS1330	unregulated
13	836823	838167	null	unregulated
13	878619	879115	ARS1331.7	repressed
13	897804	898040	ARS1332	unregulated
14	6282	10914	null	unregulated
14	28467	28699	ARS1405	repressed
14	61597	61894	ARS1406	unregulated
14	89528	89802	ARS1407	activated
14	126488	126981	ARS1410	repressed
14	250259	250506	ARS1413	repressed
14	279875	280108	ARS1414	unregulated
14	321917	322210	ARS1415	activated
14	324551	325764	null	activated
14	342963	344117	null	activated
14	358745	359455	null	repressed
14	412263	412493	ARS1417	repressed
14	449343	449588	ARS1419	repressed
14	498987	499232	ARS1420	repressed
14	545966	546201	ARS1421	activated
14	550890	560890	null	unregulated
14	561106	561384	ARS1422	unregulated
14	609458	609706	ARS1424	unregulated
14	635660	635901	ARS1426	activated
14	691482	691727	ARS1427	repressed
14	764001	764500	ARS1429	repressed
15	23	2646	null	repressed
15	9761	12672	null	repressed
15	18367	20227	null	repressed
15	35667	35903	ARS1506.5	unregulated
15	72636	72872	ARS1507	repressed
15	74000	84000	null	repressed
15	85195	85444	ARS1508	repressed
15	113843	114084	ARS1509	activated
15	154972	155462	ARS1509.5	unregulated
15	166974	167220	ARS1510	unregulated
15	227481	228117	ARS1510.5	unregulated
15	277529	277778	ARS1511	unregulated
15	308969	309462	ARS1512	unregulated
15	331493	332707	null	activated
15	337279	337528	ARS1513	activated
15	347633	348862	null	unregulated
15	353743	354887	null	repressed
15	371693	372627	null	unregulated
15	397773	399037	null	activated
15	436732	436966	ARS1513.5	unregulated
15	458023	459327	null	unregulated
15	463698	464877	null	unregulated
15	489645	490129	ARS1514	unregulated
15	497144	497603	ARS1515.5	repressed
15	520541	521040	ARS1515.7	activated
15	566409	566643	ARS1516	repressed
15	600885	600960	ARS1517	repressed
15	601221	608221	null	repressed
15	616913	618427	null	unregulated
15	656632	656876	ARS1519	repressed
15	729739	729969	ARS1521	repressed
15	759221	766221	null	repressed
15	766617	766862	ARS1523	repressed
15	783344	783563	ARS1524	repressed
15	854735	855228	ARS1525	activated
15	874190	874434	ARS1526	unregulated
15	908288	908537	ARS1528	activated
15	981454	981690	ARS1529	activated
15	997703	999357	null	repressed
15	1053490	1053901	ARS1529.5	unregulated
15	1056048	1059952	null	unregulated
16	42976	43212	ARS1604	repressed
16	73038	73283	ARS1605	unregulated
16	89758	92975	null	repressed
16	116505	116765	ARS1607	repressed
16	161693	163447	null	repressed
16	178643	179827	null	repressed
16	189963	191457	null	repressed
16	194903	196097	null	repressed
16	210467	211723	ARS1609	repressed
16	241223	242267	null	unregulated
16	250245	250955	null	repressed
16	261168	262687	null	repressed
16	289483	289704	ARS1614	unregulated
16	303433	305027	null	repressed
16	316743	318397	null	repressed
16	331678	332074	ARS1617	repressed
16	384536	384784	ARS1618	repressed
16	414032	416072	ARS1618.5	unregulated
16	418132	418359	ARS1619	unregulated
16	427273	428757	null	repressed
16	456557	456805	ARS1620.5	unregulated
16	511619	511940	ARS1621	unregulated
16	552403	554287	null	activated
16	556133	563133	null	activated
16	563822	564061	ARS1622	activated
16	565046	565289	ARS1622.5	activated
16	584037	584486	ARS1622.7	unregulated
16	633868	634117	ARS1623	unregulated
16	684383	684632	ARS1624	unregulated
16	749094	749341	ARS1626	repressed
16	776921	777152	ARS1626.5	activated
16	819153	819393	ARS1627	unregulated
16	842646	842894	ARS1628	unregulated
16	880854	881102	ARS1630	repressed
16	932976	933223	ARS1631	repressed
16	940923	943157	null	repressed
